# Supplementary material for: Genetic and Non-Genetic Contributions to Eosinophilic Granulomatosis with Polyangiitis: Current Knowledge and Future Perspectives
Source: Curr Issues Mol Biol. 2024 Jul 16;46(7):7516–29. doi: 10.3390/cimb46070446 (PMC11275403; doi:10.3390/cimb46070446)
Supplement: Supplementary file 1 [file cimb-46-00446-s001.zip]

Archive with 1 entries (1 files):
- cimb-3061496-supplementary.xlsx
