# Supplementary material for: Genetic and Non-Genetic Contributions to Eosinophilic Granulomatosis with Polyangiitis: Current Knowledge and Future Perspectives
Source: Curr Issues Mol Biol. 2024 Jul 16;46(7):7516–29. doi: 10.3390/cimb46070446 (PMC11275403; doi:10.3390/cimb46070446)
Supplement: Supplementary file 1 [file cimb-46-00446-s001.zip › cimb-3061496-supplementary.xlsx]

## Sheet: Table S1
Gene	Chromosome	Position	Type of study	PMID	EGPA	GPA	MPA	PR3+	MPO+	ANCA-
FCGR3B	1	161623196-161631963	Candidate gene	17529978
			Candidate gene	26684293
			Candidate gene	32375167
GPA33	1	167052836-167166479	GWAS	31719529
IL10	1	206767602-206774541	GWAS	26213801
PTPN22	1	113813811-113871753	GWAS	28029757
			Candidate gene	16320352
			Candidate gene	19951419
BCL2L11	2	111119378-111168444	GWAS	31719529
CTLA4	2	203853888-203873965	Candidate gene	19951419
MIR4435-2HG	2	111005119-111659454	GWAS	31719529
LPP	3	188153284-188890671	GWAS	31719529
TLR9	3	52221080-52225645	Candidate gene	17409134
IRF1	5	132440440-132508719	GWAS	31719529
TERT	5	1253147-1295068	Candidate gene	33076992
			GWAS	31719529
TSLP	5	111070062-111078026	GWAS	31719529
ARHGAP18	6	129576132-129710177	GWAS	22808956
BACH2	6	89926528-90296843	GWAS	31719529
DSP	6	7541338-7586714	Candidate gene	33076992
HLA-DP	1	33064569-33089696	GWAS	22808956
HLA-DPB1	6	33075990-33089696	GWAS	28029757
			GWAS	36530128
			Candidate gene	17967832
HLA-DQ	6	32637406-32763532	GWAS	22808956
			GWAS	31719529
HLA-DQA1	6	32628179-32647062	GWAS	22808956
HLA-DQA2	6	32741391-32747198	GWAS	31719529
HLA-DRB1	6	32577902-32589848	Candidate gene	17763415
HLA-DRB4	6	32542662-32557610	Candidate gene	17763415
RING1	6	145864245-145964423	Candidate gene	17967832
RXRB	6	33193588-33200665	GWAS	22808956
CDK6	7	92604921-92836573	GWAS	31719529
DEFB4	8	7894677-7896716	Candidate gene	22302058
GATA3	10	8045378-8075198	GWAS	31719529
ETS1	11	128458761-128587558	Candidate gene	29167552
SERPINA1	14	94376747-94390693	GWAS	22808956
			GWAS	28029757
PRTN3	19	840999-848175	GWAS	22808956
